# Supplementary material for: MicroRNA-142 Critically Regulates Group 2 Innate Lymphoid Cell Homeostasis and Function
Source: J Immunol. 2021 Jun 1;206(11):2725–39. doi: 10.4049/jimmunol.2000647 (PMC7610861; doi:10.4049/jimmunol.2000647)
Supplement: Data Supplement [file JI_2000647.zip]

Archive with 2 entries (2 files):
- JI_2000647_Supplemental_1.pdf
- manifest.xml
